# Supplementary material for: Depressive and Anxiety Symptoms Among Patients with Asbestos-Related Diseases in Korea
Source: Toxics. 2025 Aug 21;13(8):703. doi: 10.3390/toxics13080703 (PMC12390261; doi:10.3390/toxics13080703)
Supplement: Supplementary file 1 [file toxics-13-00703-s001.zip]

Archive with 1 entries (1 files):
- toxics-3796029-supplementary.pdf
